# Supplementary material for: Association between vasectomy and risk of testicular cancer: A systematic review and meta-analysis
Source: PLoS One. 2018 Mar 22;13(3):e0194606. doi: 10.1371/journal.pone.0194606 (PMC5864054; doi:10.1371/journal.pone.0194606)
Supplement: S1 Table — (XLSX) [file pone.0194606.s003.xlsx]

## Sheet: Sheet1
The 19 references which were excluded by reading the full texts	outcome
Aetiology of testicular cancer: association with congenital abnormalities, age at puberty, infertility, and exercise. United Kingdom Testicular Cancer Study Group.	included
Could vasectomy accelerate testicular cancer? The importance of pre-vasectomy examination.	no control group
Does vasectomy accelerate testicular tuniour? Importance of testicular exanlinations before and after vasectoniy.	insufficient data to allow fou estimation of the OR
Does vasectomy cause testicular cancer?	insufficient data to allow fou estimation of the OR
Epidemiology of testicular cancer.	review
Hormonal risk factors in testicular cancer. A case-control study.	included
Incidence of disease after vasectomy: a record linkage retrospective cohort study	included
Increased risk of cancer in infertile men: analysis of U.S. claims data.	included
Putative health risks associated with vasectomy.	review
Risk of testicular cancer after vasectomy: cohort study of over 73,000 men.	insufficient data to allow fou estimation of the OR
Safety and effectiveness of vasectomy.	review
Testicular cancer and antecedent diseases.	included
Testicular cancer in young men: the search for causes of the epidemic increase in the United States.	included
The relation of vasectomy to the risk of cancer.	included
Vasectomy and the human testis.	review
Vasectomy and the incidence of testicular cancer.	included
Is vasectomy harmful to health?	review
Complications of vasectomy.	review
Vasectomy.	not focus on our interest
